# Supplementary material for: Enzymatic Characterization of Purified β-Glucosidase from Non-Saccharomyces Yeasts and Application on Chardonnay Aging
Source: Foods. 2022 Mar 17;11(6):852. doi: 10.3390/foods11060852 (PMC8950599; doi:10.3390/foods11060852)
Supplement: Supplementary file 1 [file foods-11-00852-s001.zip]

Archive with 1 entries (1 files):
- foods-1625967-supplementary.pdf
